# Supplementary material for: mTOR-related synaptic pathology causes autism spectrum disorder-associated functional hyperconnectivity
Source: Nat Commun. 2021 Oct 19;12:6084. doi: 10.1038/s41467-021-26131-z (PMC8526836; doi:10.1038/s41467-021-26131-z)
Supplement: Supplementary file 4 — Source Data [file 41467_2021_26131_MOESM4_ESM.xlsx]

## Sheet: Figure1a-3a
+/+	+/-	+/+ rapa	+/- rapa
0.428	0.503	0.474	0.439
0.425	0.513	0.407	0.436
0.528	0.491	0.417	0.477
0.433	0.66	0.536	0.503
0.505	0.639	0.432	0.538
0.448		0.36	0.34
0.485		0.381	0.432

## Sheet: Figure1b-3b
PFC				Ins
+/+	+/-	+/- rapa		+/+	+/-	+/- rapa
0.130402	0.165702	0.126309		0.073051	0.090185	0.086123
0.133291	0.166123	0.121803		0.085171	0.105702	0.091905
0.130431	0.164213	0.123181		0.094402	0.120441	0.094255
0.143762	0.181803	0.140107		0.097581	0.123508	0.094041
0.144765	0.180376	0.134304		0.085	0.0922	0.06326
0.142787	0.178542	0.13516		0.08615	0.097909	0.067955
0.136707	0.175267	0.139309		0.088414	0.103572	0.071016
0.153347	0.197724	0.156432		0.086801	0.100692	0.071384
0.157692	0.19636	0.151673		0.077154	0.092219	0.069011
0.157722	0.192865	0.146434		0.088299	0.116069	0.10223
0.15536	0.191006	0.146749		0.101378	0.133198	0.106168
0.149998	0.189808	0.15147		0.107926	0.142873	0.103825
0.148318	0.190319	0.155884		0.106565	0.139124	0.098974
0.161504	0.213791	0.171569		0.091714	0.099968	0.072876
0.165002	0.209058	0.16583		0.094553	0.105411	0.072861
0.169257	0.206799	0.163121		0.09806	0.11397	0.076167
0.169312	0.204765	0.15958		0.097827	0.118824	0.082062
0.166891	0.204725	0.159243		0.088013	0.114394	0.084623
0.162031	0.205307	0.162081		0.072013	0.101713	0.080219
0.161044	0.205452	0.166526		0.098681	0.128103	0.115565
0.169485	0.209361	0.173705		0.112401	0.146317	0.120547
0.167956	0.218659	0.176169		0.122358	0.155945	0.120008
0.17342	0.216011	0.17426		0.123071	0.156812	0.112753
0.178437	0.217123	0.174679		0.114317	0.147502	0.10274
0.17889	0.218278	0.173013		0.097433	0.108652	0.083784
0.176813	0.220333	0.173204		0.100995	0.112866	0.084108
0.171133	0.219537	0.173253		0.107175	0.123068	0.088477
0.168522	0.21527	0.17444		0.109111	0.133746	0.098048
0.174311	0.214332	0.179584		0.100133	0.134037	0.104131
0.166371	0.222141	0.178957		0.083832	0.121979	0.099723
0.16888	0.219641	0.173865		0.120193	0.154279	0.131751
0.177069	0.220627	0.175941		0.133898	0.168008	0.134185
0.182632	0.223868	0.178823		0.138656	0.167563	0.128618
0.181265	0.223655	0.177458		0.130524	0.158479	0.116294
0.18149	0.229166	0.182061		0.100405	0.118643	0.090469
0.174833	0.226709	0.181102		0.10233	0.119742	0.09333
0.16711	0.215914	0.177292		0.110458	0.128569	0.101376
0.169329	0.210351	0.177612		0.118521	0.14192	0.11371
0.172031	0.212433	0.178535		0.116546	0.148041	0.12206
0.148078	0.207554	0.160567		0.104794	0.144368	0.119342
0.153015	0.208533	0.16127		0.08579	0.132434	0.107348
0.16597	0.214158	0.168569		0.092585	0.12286	0.111167
0.173987	0.217035	0.171282		0.116868	0.154984	0.132434
0.173093	0.214482	0.170112		0.135882	0.179754	0.142047
0.174548	0.22233	0.176104		0.146988	0.185322	0.140604
0.169676	0.220419	0.177448		0.144864	0.173734	0.129747
0.15345	0.203556	0.170078		0.128434	0.154989	0.115796
0.148149	0.192432	0.163977		0.12058	0.143959	0.117229
0.15046	0.19344	0.160232		0.128539	0.156788	0.128243
0.119536	0.180289	0.120843		0.124598	0.161633	0.130093
0.118721	0.187528	0.125282		0.110191	0.156637	0.121775
0.124325	0.188936	0.13179		0.073255	0.104686	0.094105
0.142488	0.192965	0.143045		0.100705	0.141992	0.118622
0.156169	0.193481	0.145264		0.123982	0.174668	0.137928
0.152213	0.205323	0.153022		0.140342	0.193947	0.145669
0.150517	0.205435	0.156621		0.148807	0.194625	0.141725
0.132062	0.18522	0.149872		0.142172	0.177891	0.128692
0.122904	0.167069	0.139495		0.133588	0.163133	0.129265
0.089352	0.158187	0.078937		0.136287	0.171218	0.13511
0.088534	0.155971	0.084946		0.128275	0.168186	0.12927
0.096644	0.151733	0.093616		0.080956	0.113489	0.101025
0.114176	0.170076	0.121075		0.107448	0.148066	0.12098
0.100285	0.15062	0.11673		0.12684	0.176189	0.138465
0.09553	0.135132	0.10819		0.139509	0.193164	0.146527
0.143826	0.180797	0.137305		0.145477	0.194999	0.142306
0.142925	0.181122	0.129827		0.138092	0.17999	0.130086
0.140247	0.182401	0.131917		0.122564	0.156629	0.119993
0.135945	0.180546	0.139336		0.110289	0.143056	0.121725
0.147053	0.186106	0.155396		0.128183	0.168679	0.137469
0.151651	0.196838	0.150444		0.139212	0.185975	0.147411
0.152062	0.199273	0.145397		0.14451	0.19081	0.146085
0.149276	0.19795	0.146632		0.139734	0.180989	0.136291
0.144594	0.192043	0.150858		0.12847	0.163346	0.127491
0.146667	0.185293	0.151623		0.126426	0.162921	0.135349
0.159244	0.202961	0.164408		0.13777	0.180645	0.147615
0.162897	0.208747	0.162206		0.145539	0.188148	0.150101
0.163708	0.210174	0.160307		0.146265	0.183941	0.143529
0.161352	0.206527	0.160222		0.140261	0.173426	0.135476
0.156446	0.199655	0.160165		0.07802	0.097734	0.082141
0.158437	0.195745	0.159749		0.086043	0.10574	0.086708
0.17012	0.201522	0.165642		0.093042	0.111778	0.092614
0.166942	0.217946	0.175573		0.114691	0.128843	0.082453
0.16891	0.215198	0.172716		0.10375	0.113159	0.077227
0.174254	0.217846	0.174674		0.093011	0.102496	0.076322
0.1758	0.217312	0.174552		0.082246	0.103439	0.090222
0.174287	0.213087	0.171964		0.092459	0.115587	0.095699
0.169465	0.206351	0.167424		0.100282	0.125611	0.098222
0.169111	0.203041	0.165937		0.10936	0.136474	0.106176
0.178374	0.208569	0.173153		0.127605	0.150991	0.102988
0.169447	0.222331	0.177699		0.119577	0.140849	0.096132
0.173569	0.221438	0.178884		0.107123	0.12816	0.091603
0.181859	0.22535	0.185245		0.094204	0.116842	0.089884
0.184321	0.225442	0.186206		0.080675	0.105884	0.085409
0.182883	0.22206	0.182618		0.087694	0.114454	0.097523
0.176072	0.21387	0.175239		0.100519	0.126958	0.106397
0.172333	0.207799	0.171353		0.108141	0.136775	0.107949
0.179313	0.212201	0.176802		0.112886	0.147284	0.109109
0.165315	0.224933	0.178215		0.118966	0.156608	0.115569
0.162341	0.21927	0.173188		0.128038	0.162966	0.123255
0.169781	0.222717	0.17889		0.128553	0.158974	0.115666
0.178533	0.22784	0.186182		0.124724	0.153319	0.111446
0.178023	0.22687	0.185383		0.115997	0.144625	0.105506
0.177967	0.226782	0.183809		0.104773	0.135517	0.102779
0.171195	0.221842	0.176893		0.091214	0.126248	0.100112
0.161128	0.209743	0.167811		0.076675	0.11517	0.090439
0.166807	0.208452	0.1686		0.107258	0.132952	0.110398
0.145346	0.211269	0.156922		0.11733	0.144955	0.116575
0.145388	0.209816	0.159008		0.121397	0.152021	0.115388
0.157466	0.218257	0.170717		0.120929	0.157713	0.114743
0.167968	0.221974	0.176034		0.11952	0.160781	0.119979
0.16554	0.218806	0.172788		0.123267	0.16187	0.12582
0.1675	0.22405	0.173051		0.120075	0.153391	0.117681
0.158691	0.225945	0.166143		0.116359	0.149315	0.114494
0.139239	0.20708	0.151493		0.110948	0.147027	0.112179
0.141218	0.198118	0.145747		0.101943	0.142766	0.110673
0.148393	0.200122	0.144039		0.090465	0.133787	0.104876
0.119089	0.188686	0.114222		0.123481	0.147427	0.118341
0.117366	0.189106	0.119137		0.130867	0.160687	0.122888
0.119714	0.187696	0.126504		0.131591	0.163694	0.121232
0.135709	0.193913	0.142816		0.124416	0.161399	0.119889
0.150215	0.196984	0.149024		0.11604	0.157499	0.123682
0	0	0		0.115812	0.148226	0.115786
0.116604	0.200641	0.128894		0.116681	0.151556	0.115795
0.103983	0.18453	0.120617		0.114793	0.154236	0.115474
0.108975	0.175327	0.114269		0.108688	0.149732	0.112295
0.11873	0.175314	0.107556		0.115377	0.130566	0.108935
0.080164	0.152402	0.069661		0.128215	0.157382	0.121963
0.080549	0.156571	0.072025		0.136854	0.172372	0.127409
0.083186	0.150606	0.074154		0.135683	0.174091	0.127467
0.091638	0.145603	0.081987		0.124854	0.166078	0.125806
0.077522	0.166839	0.091205		0.121076	0.151781	0.119794
0.070054	0.150843	0.086209		0.125057	0.157568	0.122534
0.075025	0.140674	0.0808		0.122929	0.155728	0.119511
0.085326	0.139642	0.073143		0.107704	0.132102	0.110202
0.116547	0.154647	0.125932		0.122483	0.161103	0.124676
0.118336	0.152952	0.121651		0.133183	0.17898	0.131395
0.119668	0.156995	0.123305		0.133715	0.182387	0.132618
0.124543	0.162458	0.135028		0.124419	0.17326	0.131182
0.126833	0.162459	0.131795		0.068569	0.100079	0.094198
0.128542	0.165332	0.132529		0.074308	0.111175	0.099284
0.134541	0.175695	0.143164		0.087829	0.126029	0.108562
0.135416	0.176472	0.139378		0.105763	0.130268	0.107647
0.136701	0.176929	0.140028		0.087296	0.109246	0.09472
0.141641	0.177815	0.152916		0.07565	0.093991	0.084815
0.146063	0.189372	0.154254		0.065519	0.080871	0.074673
0.145703	0.192374	0.150847		0.076785	0.097532	0.096781
0.144631	0.191906	0.15108		0.081014	0.10933	0.101433
0.141956	0.187549	0.153482		0.085733	0.121929	0.105432
0.150158	0.187133	0.161926		0.098823	0.140558	0.116214
0.152415	0.1916	0.164449		0.113341	0.144895	0.11954
0.15793	0.203627	0.168065		0.093724	0.123238	0.10208
0.158124	0.208651	0.166645		0.079456	0.104372	0.087787
0.154494	0.207398	0.166581		0.070762	0.090735	0.079241
0.149171	0.199833	0.166653		0.062293	0.079111	0.070199
0.148269	0.192457	0.164276		0.08849	0.100595	0.089639
0.159917	0.197836	0.172701		0.095377	0.116406	0.103726
0.162455	0.202738	0.17585		0.099456	0.125915	0.108638
0.169345	0.21462	0.180417		0.104089	0.137174	0.112799
0.170641	0.220051	0.180144		0.111545	0.151139	0.122537
0.166138	0.217863	0.17889		0.116384	0.152797	0.128752
0.158624	0.208558	0.176237		0.100797	0.138146	0.111958
0.155921	0.200017	0.173341		0.087536	0.121303	0.095149
0.161169	0.202787	0.177184		0.080102	0.107766	0.087328
0.167929	0.210204	0.179756		0.07278	0.098333	0.084102
0.163572	0.205596	0.177887		0.086843	0.091947	0.074909
0.169	0.21389	0.183469		0.099552	0.116089	0.094641
0.178213	0.22665	0.189582		0.10651	0.132007	0.107782
0.180326	0.23163	0.189489		0.113681	0.143045	0.115773
0.176911	0.228818	0.187545		0.119043	0.152176	0.122123
0.167684	0.216358	0.183006		0.120851	0.157665	0.129465
0.160746	0.203562	0.179846		0.11903	0.156255	0.1331
0.164119	0.20359	0.182648		0.108819	0.149175	0.120136
0.159701	0.212265	0.174798		0.099125	0.136923	0.105375
0.15678	0.21322	0.17531		0.093099	0.122932	0.096749
0.167291	0.225156	0.184086		0.086897	0.111033	0.093088
0.178643	0.234823	0.191484		0.074728	0.098165	0.085691
0.179211	0.235235	0.190773		0.095105	0.100107	0.077219
0.179562	0.233871	0.191327		0.105455	0.123422	0.095464
0.170973	0.21904	0.185665		0.111897	0.141673	0.111382
0.159451	0.199688	0.180052		0.119904	0.155623	0.123802
0.160832	0.195267	0.181673		0.125788	0.163814	0.13143
0.140529	0.205614	0.156545		0.109723	0.142432	0.114836
0.138546	0.210869	0.161664		0.103209	0.127696	0.106415
0.1539	0.225277	0.175606		0.09661	0.115215	0.098851
0.166706	0.231446	0.182216		0.085932	0.101653	0.088136
0.167461	0.228732	0.180037		0.112368	0.144567	0.112578
0.169728	0.231024	0.181468		0.121052	0.162889	0.128473
0.162594	0.219145	0.178569		0.126752	0.173094	0.137374
0.147206	0.195526	0.169735		0.070103	0.078002	0.08579
0.145846	0.185052	0.169605		0.080914	0.090549	0.093473
0.11762	0.189536	0.126551		0.089765	0.108615	0.098971
0.116519	0.19388	0.136219		0.099209	0.131162	0.107968
0.13141	0.207375	0.154357		0.075589	0.083619	0.080871
0.145647	0.215845	0.164301		0.085857	0.091564	0.093876
0	0	0		0.094631	0.104678	0.101257
0.144243	0.214007	0.158989		0.1025	0.125557	0.106564
0.125416	0.194481	0.146993		0.111533	0.147723	0.116931
0.121604	0.18026	0.142351		0.120446	0.162398	0.129491
0.097692	0.164348	0.095467		0.109336	0.154799	0.117638
0.095916	0.162712	0.104232		0.095747	0.138679	0.104737
0.100558	0.165022	0.115342		0.082552	0.116721	0.090519
0.115096	0.182295	0.117559		0.073068	0.095577	0.080852
0.10168	0.171449	0.10928		0.069791	0.083004	0.068194
0.09789	0.159731	0.104457		0.088876	0.098762	0.089141
0.099575	0.146318	0.097232		0.099377	0.109786	0.105982
0.111875	0.151365	0.110361		0.107075	0.126693	0.114013
0.112902	0.152651	0.112739		0.115453	0.148587	0.119803
0.110745	0.149722	0.114321		0.123178	0.166269	0.129248
0.110894	0.151666	0.115491		0.129464	0.174954	0.139826
0.117709	0.160569	0.120463		0.119327	0.167863	0.128497
0.11871	0.160136	0.122399		0.108424	0.157352	0.118008
0.117994	0.159939	0.123894		0.096654	0.138666	0.10229
0.11324	0.154882	0.124171		0.086938	0.116335	0.089584
0.11858	0.161465	0.123385		0.077412	0.096147	0.081334
0.12376	0.165631	0.126956		0.075102	0.08225	0.07044
0.125872	0.165034	0.128079		0.090841	0.100637	0.092357
0.126665	0.166678	0.130601		0.101696	0.117845	0.111591
0.12156	0.164699	0.132781		0.111176	0.140553	0.123655
0.128026	0.168855	0.132738		0.121936	0.16419	0.133146
0.131799	0.170809	0.134158		0.13018	0.179279	0.141176
0.1341	0.172742	0.137397		0.136437	0.185681	0.14746
0.127801	0.170604	0.139662		0.128052	0.175499	0.136216
0.133421	0.174959	0.140251		0.119448	0.167348	0.126615
0.138551	0.180138	0.143184		0.108348	0.150005	0.110372
0.141501	0.181168	0.146369		0.097538	0.125609	0.096164
0.134521	0.176344	0.147581		0.087344	0.104756	0.088355
0.143707	0.183326	0.147816		0.075934	0.09051	0.081773
0.149394	0.190415	0.152069		0.072479	0.072266	0.067269
0.150197	0.190508	0.154214		0.083886	0.094239	0.087957
0.14168	0.183438	0.153539		0.09493	0.118178	0.108007
0.15487	0.190533	0.158169		0.107227	0.145315	0.124696
0.160358	0.199227	0.163383		0.121629	0.170015	0.139549
0.157836	0.200078	0.164112		0.133038	0.184541	0.149435
0.147769	0.193377	0.160662		0.141986	0.191065	0.152522
0.152781	0.182435	0.161775		0.134009	0.178908	0.13855
0.16214	0.197241	0.172868		0.124938	0.170468	0.127511
0.166855	0.206052	0.178566		0.113099	0.152477	0.11001
0.163638	0.207004	0.178923		0.101165	0.126404	0.095096
0.153697	0.201382	0.17333		0.090615	0.104966	0.086532
0.157863	0.189712	0.178728		0.076914	0.08973	0.078412
0.164796	0.203782	0.187906		0.079288	0.088497	0.082475
0.168603	0.21167	0.192855		0.091295	0.114913	0.100688
0.166512	0.211834	0.193691		0.105605	0.143016	0.118764
0.157238	0.205562	0.187064		0.121043	0.166929	0.136681
0.150884	0.196291	0.177477		0.13841	0.179634	0.136042
0.14674	0.189475	0.179181		0.127918	0.17046	0.122503
0.154762	0.198431	0.187646		0.112743	0.151669	0.10308
0.160437	0.209785	0.193776		0.09794	0.124411	0.087138
0.163132	0.212907	0.196312		0.087873	0.102086	0.076574
0.162737	0.210725	0.198787		0.076708	0.086391	0.065967
0.154163	0.201048	0.192963		0.066312	0.07159	0.054846
0.143364	0.186302	0.180528		0.139382	0.177933	0.13274
0.130331	0.181667	0.171571		0.125081	0.166744	0.116493
0.142773	0.198206	0.183201		0.106339	0.143879	0.096773
0.149533	0.20631	0.185142		0.090443	0.114737	0.080983
0.150532	0.202099	0.183106		0.082074	0.09385	0.06905
0.153373	0.198126	0.18762		0.133398	0.171486	0.129433
0.145161	0.18184	0.184549		0.113357	0.154071	0.111313
0.125926	0.154836	0.169812		0.091883	0.123131	0.092824
0.108632	0.164438	0.151257		0.076937	0.094918	0.076943
0.128797	0.190252	0.169983		0.131918	0.163145	0.13581
0.142421	0.202159	0.173215		0.140746	0.180784	0.140418
0.140829	0.19495	0.168453		0.142429	0.187447	0.141053
0.147485	0.193193	0.171449		0.142602	0.188188	0.140373
0.134908	0.169474	0.167616		0.096722	0.13391	0.115074
0.106499	0.128862	0.149941		0.076904	0.117278	0.093204
0.094245	0.149925	0.121081		0.051928	0.091116	0.068464
0.116522	0.17638	0.142932		0.069276	0.077138	0.076414
0.134108	0.191556	0.152484		0.087926	0.099197	0.099552
0.145798	0.18264	0.148193		0.111573	0.132442	0.122946
0.128898	0.160874	0.141241		0.133749	0.167167	0.139575
0.096629	0.121832	0.123954		0.148015	0.190988	0.146557
0.078337	0.12791	0.087878		0.154277	0.201864	0.146692
0.099085	0.153901	0.110705		0.138501	0.189811	0.137777
0.11597	0.169152	0.123129		0.13012	0.171863	0.129754
0.132112	0.156148	0.112793		0.116805	0.149345	0.116795
0.114538	0.139006	0.102779		0.097233	0.128028	0.100688
0.084199	0.103079	0.08826		0.074232	0.111206	0.082231
				0.053632	0.09294	0.064363
				0.064541	0.064674	0.069017
				0.080014	0.087108	0.089827
				0.102965	0.120964	0.113321
				0.128153	0.156312	0.134841
				0.147184	0.184585	0.148448
				0.157963	0.20203	0.151762
				0.140753	0.188351	0.138701
				0.127854	0.166051	0.12233
				0.112271	0.140835	0.099083
				0.091894	0.116616	0.076448
				0.070786	0.097409	0.059391
				0.054779	0.08368	0.046812
				0.059992	0.062612	0.061625
				0.074374	0.087527	0.080314
				0.095838	0.118929	0.101907
				0.120582	0.147546	0.124839
				0.140879	0.173531	0.144832
				0.153628	0.193074	0.153845
				0.138529	0.180986	0.132737
				0.121498	0.157808	0.108754
				0.103124	0.131074	0.082955
				0.083748	0.104541	0.060455
				0.068007	0.08504	0.043315
				0.057047	0.0735	0.032076
				0.054488	0.071673	0.057774
				0.070803	0.096425	0.074457
				0.092978	0.124207	0.093276
				0.116331	0.146646	0.114497
				0.134547	0.1666	0.135304
				0.145114	0.183957	0.149269
				0.135471	0.169261	0.119922
				0.114732	0.14559	0.092935
				0.092448	0.115282	0.070978
				0.073009	0.086322	0.052065
				0.060956	0.068762	0.035382
				0.053823	0.061424	0.023832
				0.052289	0.078217	0.056518
				0.0711	0.10009	0.07067
				0.093519	0.125568	0.086515
				0.115522	0.146439	0.105295
				0.131375	0.163904	0.125537
				0.139123	0.178667	0.143388
				0.130314	0.15691	0.106934
				0.107477	0.128745	0.08213
				0.082913	0.095526	0.064709
				0.0646	0.068821	0.050244
				0.053334	0.052991	0.034672
				0.113058	0.14009	0.096133
				0.129861	0.160063	0.115292

## Sheet: Figure1c-3c
PFC to RS					PFC to Cpu
+/+	+/-	+/+ rapa	+/- rapa		+/+	+/-	+/+ rapa	+/- rapa
0.10546	0.2959	0.28195	0.45178		0.19068	0.43468	0.11385	0.12289
0.38667	0.3854	0.12404	0.17511		0.21205	0.11026	0.35627	0.13628
0.18618	0.60128	0.10712	0.34535		0.37535	0.40415	0.16085	0.27417
0.29426	0.25604	0.11764	0.19932		0.32002	0.30199	0.14916	0.13124
0.20824	0.13351	0.15894	0.43098		0.09192	0.18885	0.20915	0.29166
0.21264	0.37746	0.36112	0.27455		0.26265	0.26546	0.29142	0.26206
-0.02764	0.43694	0.17286	0.28685		0.02259	0.36066	0.2365	0.28018
0.49559	0.50827	0.1893	0.06254		0.25647	0.44691	0.28405	0.30436
0.1979	0.54306	0.33364	0.19292		0.17584	0.29945	0.20174	0.15033
0.32847	0.40352	0.15418	0.19259		0.20197	0.24839	0.1662	0.16546
0.16783	0.20053	0.29774	0.17898		0.13306	0.40116	0.20448	0.16272
0.45414	0.36775	0.25287	0.1621		0.52945	0.37004	0.24967	0.15096
0.26811	0.29651	0.35939	0.2675		0.09503	0.21422	0.34563	0.28041
-0.079	0.47541	0.21887	0.29997		0.03073	0.45325	0.28738	0.33945
0.32507	0.38276	0.17478	0.30656		0.306	0.24418	0.22248	0.17537
0.12213	0.21344	0.41547	0.33661		0.20973	0.16163	0.03695	0.21367
0.22396	0.34783	0.33192	0.32706		0.26599	0.29409	0.30063	0.10573
0.22564	0.42005	-0.18371	0.35474		0.26558	0.41074	0.07211	0.31496
0.25474	0.42562	0.16562	0.40682		0.24842	0.39256	0.2535	0.23408
0.3046	0.35668	0.34598	0.11569		0.17127	0.36298	0.0524	0.1721

## Sheet: Figure1d-3d
Ins to PFC					PFC to Cpu
+/+	+/-	+/+ rapa	+/- rapa		+/+	+/-	+/+ rapa	+/- rapa
0.2079	0.2213	0.37124	0.47669		0.06161	0.28431	0.08244	-0.22787
0.27249	0.15303	0.32878	0.08181		0.17267	0.2044	0.15777	-0.07387
0.40107	0.28256	0.19807	0.23988		0.51659	0.39174	0.20249	0.27983
0.11938	0.37977	0.16457	0.13602		0.16481	0.47635	0.36082	0.03531
0.02833	0.17535	0.13647	0.19345		0.20377	0.23475	0.18863	0.04249
0.18886	0.25484	0.15675	0.22992		0.18231	0.48368	0.14515	0.11081
0.0086	0.29615	0.18912	0.12995		0.3499	0.26571	0.49379	0.10967
0.31343	0.37209	-0.01402	0.28768		0.31705	0.39838	0.08002	0.08026
0.15182	0.32068	0.1377	0.10676		0.11634	0.38498	0.09552	0.44209
0.09358	0.20178	0.19561	0.10604		0.18829	0.41622	0.03353	0.29829
0.14373	0.38744	0.4387	0.22738		0.13084	0.57787	0.28878	0.4278
0.32387	0.28699	0.1675	0.08904		0.34362	0.48934	0.43362	0.17665
0.10099	0.27451	0.25087	0.11944		0.28469	0.26429	0.20235	0.06858
0.26224	0.24699	0.29275	0.28114		0.20968	0.36554	0.5183	0.55079
0.21056	0.31565	0.07879	0.11328		0.32355	0.26001	0.06808	0.23001
0.19384	0.08906	-0.18399	0.10111		0.18498	0.36199	-0.20169	0.03252
0.2538	0.33182	0.09566	0.02848		0.14672	0.40588	0.15519	0.29594
0.19081	0.27157	-0.17169	0.06281		0.51928	0.12517	0.15327	0.13757
0.08226	0.24099	0.18674	-0.14406		0.1933	0.49806	0.0274	0.21032
0.05608	0.1121	0.10093	0.08424		0.41821	0.27763	0.26794	0.33686

## Sheet: Figure2a
+/+									+/-
Int Caps	aComm	CC Body	CC Fmi	CC Genu	CC Spl	Cing	dHC		Int Caps	aComm	CC Body	CC Fmi	CC Genu	CC Spl	Cing	dHC
0.485613	0.211609	0.249712	0.256351	0.272793	0.162438	0.264685	0.245043		0.382407	0.211642	0.274978	0.266709	0.288389	0.273531	0.24952	0.222655
0.457946	0.27642	0.310869	0.290577	0.319393	0.234314	0.293688	0.322349		0.431673	0.277981	0.277296	0.258417	0.281404	0.240972	0.27721	0.300771
0.406949	0.276875	0.256931	0.249607	0.342883	0.33366	0.292254	0.278139		0.515053	0.242919	0.307991	0.262827	0.32755	0.315277	0.288275	0.314081
0.371824	0.316292	0.287836	0.272385	0.363468	0.331464	0.300501	0.292299		0.529221	0.328196	0.325998	0.293307	0.365787	0.162642	0.296023	0.302861
0.511745	0.264317	0.272477	0.278776	0.308798	0.376716	0.29427	0.280277		0.519271	0.282459	0.339695	0.309207	0.345369	0.133216	0.322558	0.309854
0.520732	0.27144	0.368734	0.26416	0.300719	0.281691	0.32569	0.341663		0.563095	0.363637	0.345319	0.313332	0.408792	0.318886	0.30721	0.345057
0.480668	0.305899	0.315046	0.340979	0.345685	0.215653	0.332813	0.300194		0.109607	0.296929	0.144349	0.163855	0.144981	0.160717	0.146118	0.17785
0.522507	0.317131	0.25673	0.296356	0.351759	0.409563	0.268706	0.304101		0.537418	0.248752	0.245683	0.295125	0.288241	0.139148	0.2818	0.204149
0.457256	0.259673	0.275747	0.29894	0.308854	0.320013	0.281836	0.273598		0.168736	0.249535	0.173288	0.301121	0.23636	0.344879	0.274138	0.204793
0.534326	0.312253	0.259536	0.26711	0.341794	0.301309	0.286305	0.28564		0.400403	0.287135	0.267868	0.341981	0.301462	0.385165	0.299872	0.283634
0.418265	0.336788	0.315458	0.347233	0.29273	0.366093	0.310495	0.317744		0.465135	0.272904	0.233414	0.273067	0.378823	0.33168	0.301578	0.281982
0.470897	0.287579	0.305308	0.25134	0.290111	0.345173	0.296878	0.29937		0.474482	0.248798	0.347504	0.277664	0.370326	0.273531	0.305671	0.364958
0.431804	0.309975	0.306324	0.286049	0.335503	0.431494	0.322412	0.300291		0.430279	0.182445	0.292297	0.239568	0.208183	0.356109	0.243676	0.18391
0.462185	0.228986	0.321219	0.347127	0.41245	0.246116	0.320853	0.312701		0.555475	0.310796	0.319811	0.301543	0.413723	0.253075	0.29067	0.30768
0.574181	0.297342	0.312253	0.318467	0.368164	0.340547	0.302995	0.29457		0.568513	0.333569	0.327728	0.350276	0.381208	0.362925	0.344943	0.320655
0.530482	0.288904	0.332626	0.367796	0.379381	0.28494	0.33573	0.301596		0.452647	0.157705	0.247115	0.242858	0.263879	0.224846	0.251431	0.25611
0.575542	0.351716	0.327761	0.341522	0.382262	0.372805	0.328516	0.28642		0.491669	0.332433	0.298142	0.310595	0.412286	0.403284	0.304513	0.310359
0.457946	0.304499	0.297929	0.322121	0.390326	0.32168	0.316023	0.289854		0.495949	0.200428	0.267444	0.201415	0.242958	0.333719	0.269203	0.297136
0.430279	0.335672	0.288135	0.267664	0.315369	0.305277	0.302558	0.290634		0.294218	0.413845	0.171998	0.329341	0.273277	0.250407	0.326529	0.266174
0.431673	0.28224	0.383433	0.262858	0.312613	0.343719	0.29721	0.289174		0.298289	0.74956	0.241674	0.175653	0.324613	0.213165	0.314245	0.319146

## Sheet: Figure2b-S3
	+/+	+/+	+/+	+/+	+/-	+/-	+/-	+/-
PFC	34.5	34.22	37.79	49.27	44.68	24.56	47.65	33.33
AI	1.4	3.54	1.56	3.09	0.97	4.36	2.94	3.42
AUD	3.51	0.38	0	0.81	0.58	1.57	0.59	0
MO	21.32	17.93	11.55	10.89	5.42	21.95	6.47	24.89
ORB	4.63	4.92	5.9	6.34	1.93	3.48	1.18	7.76
PL	5.61	3.79	4.45	2.28	6.38	3.31	0.88	2.74
RSP	2.66	11.74	10.83	4.72	3.87	6.27	12.06	9.13
SS	7.01	2.53	4.69	2.11	1.93	3.48	9.12	2.51
VIS	1.68	2.9	1.08	0.65	3.29	0.35	2.94	0.23
ATN	0	0.51	0	0.16	1.55	0	1.18	0.23
ILM	0	0.88	1.2	0.81	0.19	1.39	0.59	1.14
MED	0	1.14	0.84	0.81	3.48	2.26	2.35	0.91
VENT	0	2.53	2.53	1.79	4.84	2.26	1.76	3.2
PALd	0.56	0.13	0.24	0.33	0.19	0.52	0.59	0.68
PALm	0.42	0.76	0.6	3.09	1.35	1.92	1.18	1.83
PALv	0.14	1.77	0.48	2.44	1.16	0.87	0.88	0.91
LSX	0	0.25	0	0	0	0	0	0
sAMY	0.28	0	0.12	0.16	0	0.7	0	0
STRd	0	0	0.12	0.16	0.39	0.17	0	0
STRv	0	0	0	0	0.19	0.17	0	0

## Sheet: Figure2c
PFC			CPu
+/+	+/-		+/+	+/-
0.10546	2.64985		1.06043	0.809104
0.38667	1.62644		1.42572	1.35752
0.18618	0.53123		1.07861	0.62512
0.29426	0.77858		1.24701	0.80723
2.32723	0.685231		0.7612	0.9641
2.11306	1.79384		2.0631	2.51287
2.74742	2.84511		1.99846	0.839622
0.44421	0.60026		0.585611	1.27114
3.18438	1.11421		1.05155
2.23244	2.25189		0.721844
7.73672	0.7849		0.428439
4.52185
2.31589
0.416
0.313

## Sheet: Figure2d
G	+/+	+/-
0.6	0.18	0.271
0.605	0.168	0.259
0.61	0.174	0.265
0.615	0.156	0.247
0.62	0.155	0.247
0.625	0.157	0.248
0.63	0.154	0.246
0.635	0.148	0.24
0.64	0.137	0.228
0.645	0.142	0.233
0.65	0.122	0.214
0.655	0.118	0.209
0.67	0.089	0.181
0.675	0.075	0.167
0.68	0.071	0.162
0.685	0.015	0.106
0.69	0.019	0.11
0.695	0.006	0.098
0.7	0.052	0.039
0.705	0.105	0.014
0.71	0.147	0.056
0.715	0.192	0.101
0.72	0.313	0.222
0.725	0.26	0.169
0.73	0.409	0.318
0.735	0.381	0.29
0.74	0.371	0.279
0.745	0.308	0.217
0.75	0.269	0.178

## Sheet: Figure3e
social investigation						grooming
+/+	+/-	+/+ rapa	+/- rapa			+/+	+/-	+/+ rapa	+/- rapa
53	27	52	56			7	11	13	5
36	7	10	43			7	6	5	7
63	8	11	51			13	8	8	12
17	2	26	44			2	7	20	3
20	7	33	31			7	7	1	2
46	37	30	33			7	8	3	7
31	21	31	35			5	7	9	7
25	19	51	29			6	1	0	6
50	46	29	49			2	13	7	2
46	46	50	21			4	5	2	3
40	52	43	16			6	5	3	12
21	26	43	25			6	12	5	1
15	30	35	56			8	13	4	7
41	56	58	33			3	19	2	5
45	39	47	18			3	5	1	2
45	39		22			4	15	1	2
46	22		37			7	9	1	2
55	25		57			7	9	3	5
58	24		24			4	6	6	1
46	24					2	6

## Sheet: Figure3f
genotype/treatment	PFC to CPu	grooming			genotype/treatment	Ins to PFC	grooming
+/+	0.224059	7			+/+	0.188464	7
+/+	0.226702	7			+/+	0.249252	7
+/+	0.390275	13			+/+	0.369838	13
+/+	0.14685	2			+/+	0.106531	2
+/+	0.050161	7			+/+	0.025412	7
+/+	0.220811	7			+/+	0.167298	7
+/+	0.122235	5			+/+	0.007919	5
+/+	0.269483	6			+/+	0.296756	6
+/+	0.111141	2			+/+	0.134314	2
+/+	0.129975	4			+/+	0.08139	4
+/+	0.081732	6			+/+	0.125025	6
+/+	0.372066	6			+/+	0.305818	6
+/+	0.071871	8			+/+	0.08858	8
+/+	0.170016	3			+/+	0.236365	3
+/+	0.276584	3			+/+	0.191407	3
+/+	0.1969	4			+/+	0.175651	4
+/+	0.150734	7			+/+	0.20761	7
+/+	0.214986	7			+/+	0.157403	7
+/+	0.094454	4			+/+	0.071089	4
+/+	0.080297	2			+/+	0.051623	2
+/+ rapa	0.286031	13			+/+ rapa	0.351103	13
+/+ rapa	0.281147	5			+/+ rapa	0.303291	5
+/+ rapa	0.228938	8			+/+ rapa	0.181321	8
+/+ rapa	0.131914	20			+/+ rapa	0.1441	20
+/+ rapa	0.110842	1			+/+ rapa	0.124711	1
+/+ rapa	0.185941	3			+/+ rapa	0.14161	3
+/+ rapa	0.235045	9			+/+ rapa	0.176269	9
+/+ rapa	0.14847	0			+/+ rapa	-0.00908	0
+/+ rapa	0.114763	7			+/+ rapa	0.119846	7
+/+ rapa	0.205509	2			+/+ rapa	0.172547	2
+/+ rapa	0.275586	3			+/+ rapa	0.424609	3
+/+ rapa	0.19556	5			+/+ rapa	0.148661	5
+/+ rapa	0.240498	4			+/+ rapa	0.266819	4
+/+ rapa	0.106716	2			+/+ rapa	0.072354	2
+/+ rapa	0.033008	1			+/+ rapa	-0.170793	1
+/+ rapa	0.14976	1			+/+ rapa	0.083199	1
+/+ rapa	-0.052038	1			+/+ rapa	-0.148485	1
+/+ rapa	0.115618	3			+/+ rapa	0.168173	3
+/+ rapa	0.117365	6			+/+ rapa	0.088381	6
+/-	0.352957	11			+/-	0.200131	11
+/-	0.051128	6			+/-	0.137157	6
+/-	0.271603	8			+/-	0.262415	8
+/-	0.340551	7			+/-	0.341218	7
+/-	0.121187	7			+/-	0.14972	7
+/-	0.142771	8			+/-	0.223667	8
+/-	0.232788	7			+/-	0.264833	7
+/-	0.29015	1			+/-	0.349556	1
+/-	0.409602	13			+/-	0.295771	13
+/-	0.241743	5			+/-	0.179074	5
+/-	0.213957	5			+/-	0.079856	5
+/-	0.246997	12			+/-	0.258958	12
+/-	0.154493	13			+/-	0.25964	13
+/-	0.213545	19			+/-	0.234446	19
+/-	0.15122	5			+/-	0.270539	5
+/-	0.160441	15			+/-	0.349803	15
+/-	0.317598	9			+/-	0.311415	9
+/-	0.341756	9			+/-	0.248254	9
+/-	0.286087	6			+/-	0.222605	6
+/-	0.203891	6			+/-	0.098509	6
+/- rapa	0.456065	5			+/- rapa	0.478389	5
+/- rapa	0.184829	7			+/- rapa	0.070167	7
+/- rapa	0.308903	12			+/- rapa	0.197146	12
+/- rapa	0.119956	3			+/- rapa	0.125428	3
+/- rapa	0.135866	2			+/- rapa	0.17516	2
+/- rapa	0.167567	7			+/- rapa	0.196243	7
+/- rapa	0.062247	7			+/- rapa	0.11469	7
+/- rapa	0.196922	6			+/- rapa	0.255032	6
+/- rapa	0.115602	2			+/- rapa	0.095271	2
+/- rapa	0.136149	3			+/- rapa	0.090862	3
+/- rapa	0.225021	12			+/- rapa	0.217936	12
+/- rapa	0.131547	1			+/- rapa	0.079347	1
+/- rapa	0.144221	7			+/- rapa	0.108817	7
+/- rapa	0.252811	5			+/- rapa	0.245814	5
+/- rapa	0.254229	2			+/- rapa	0.10886	2
+/- rapa	0.0932	2			+/- rapa	0.089105	2
+/- rapa	0.069529	2			+/- rapa	0.056555	2
+/- rapa	-0.092535	5			+/- rapa	-0.12977	5
+/- rapa	0.067064	1			+/- rapa	0.075788	1

[truncated: 16 more sheets: Figure4a-S11a, Figure4b-S11b, Figure4c, Figure4d, FigureS1, FigureS2, FigureS6a, FigureS6b, FigureS7a, FigureS7b, FigureS9a, FigureS9b, FigureS11c, FigureS11d, FigureS11e, FigureS11f]
